# Supplementary material for: Modelling the effective reproduction number of vector-borne diseases: the yellow fever outbreak in Luanda, Angola 2015–2016 as an example
Source: PeerJ. 2020 Feb 27;8:e8601. doi: 10.7717/peerj.8601 (PMC7049463; doi:10.7717/peerj.8601)
Supplement: Supplemental Information 1 [file peerj-08-8601-s001.zip]

Archive with 7 entries (7 files):
- weekly_YF_case_Luanda__.RData
- weekly_YF_Ro_est_.RData
- self_est_weekly_Rt.R
- compare_Reff_est.R
- Ro_and_Sh_data_YF_Luanda__.RData
- plot_control_Reff.R
- plot_YF_Ro_Sh_trajectory.R
