# Supplementary material for: Modelling the effective reproduction number of vector-borne diseases: the yellow fever outbreak in Luanda, Angola 2015–2016 as an example
Source: PeerJ. 2020 Feb 27;8:e8601. doi: 10.7717/peerj.8601 (PMC7049463; doi:10.7717/peerj.8601)
Supplement: Supplemental Information 1 [file peerj-08-8601-s001.zip › self_est_weekly_Rt.R]

#
#library(R0)
#
#
# library(EpiEstim)
# library(TTR)
# require(smooth)
#


load('weekly_YF_case_Luanda__.RData')
#load('SI_YF_approximation_.RData')


#
#par(mfrow = c(2,1))
plot(weekly.YF$end.time, weekly.YF$tot.case, type = 'h')
plot(weekly.YF$end.date, weekly.YF$tot.case, type = 's')


#
comb.SIDistr = c(0.05, 0.35, 0.45, 0.15)
comb.SIDistr = comb.SIDistr /sum(comb.SIDistr, na.rm = T)
#

#    dev.off()
length(comb.SIDistr)
comb.time.pt = c(0:(length(comb.SIDistr) -1))
plot(comb.time.pt, comb.SIDistr, type="h", lwd=9, lend=1, xlab="time (days)", ylab="frequency")
#    dev.off()


###
##  est Rt
###
curr.case = weekly.YF$tot.case[4:30]
length(curr.case)
curr.time = weekly.YF$mid.time[4:30]
#
#
Ro.est = NULL
Ro.low = NULL
Ro.up = NULL
for(i in (length(comb.SIDistr) +1):(length(curr.case))){#        i = (length(comb.SIDistr) +1)
  temp.case.array = curr.case[(i -length(comb.SIDistr)):i]
  temp.Ro.sample = NULL
  for(j in 1:1000){
    here.Ro = perturb.Ro(case.array = temp.case.array, SIDistr = comb.SIDistr)
    temp.Ro.sample = c(c(temp.Ro.sample), c(here.Ro))
  }
  #
  temp.Ro = temp.case.array[length(temp.case.array)] /sum(rev(comb.SIDistr) * temp.case.array[1:(length(temp.case.array) -1)])
  #
  Ro.est = c(c(Ro.est), c(temp.Ro))
  Ro.low = c(c(Ro.low), quantile(temp.Ro.sample, probs = c(0.05)))
  Ro.up = c(c(Ro.up), quantile(temp.Ro.sample, probs = c(0.95)))
}
Ro.est = c(rep(NA, length(comb.SIDistr)), c(Ro.est))
Ro.low = c(rep(NA, length(comb.SIDistr)), c(Ro.low))
Ro.up = c(rep(NA, length(comb.SIDistr)), c(Ro.up))
#
#
#
#
par(mfrow = c(2,1))
plot(curr.time, curr.case, type = 'S', xlim = c(2015.9, 2016.5), xaxs = 'i')
plot(curr.time -23/365, Ro.est, pch = 15, xlim = c(2015.9, 2016.5), ylim = c(0,10), xaxs = 'i', yaxs = 'i')
lines(curr.time -23/365, Ro.low, pch = NA)
lines(curr.time -23/365, Ro.up, pch = NA)
abline(h = 1, lty = 2)


##
#
##
#
##
#


perturb.Ro = function(case.array, SIDistr){
  this.case.array = case.array
  comb.SIDistr = SIDistr
  #rpois(n = 1, lambda = 0)
  this.case.sample = sapply(this.case.array, function(x){rpois(n = 1, lambda = ifelse(x <=0, 0.01,x))})
  this.Ro.sample = this.case.sample[length(this.case.sample)] /sum(rev(comb.SIDistr) * this.case.sample[1:(length(this.case.sample) -1)])
  return(this.Ro.sample)
}


##
#
#Ro.est = Ro.est[-1,]
weekly.Ro = data.frame(
  end.time = curr.time,
  est = Ro.est,
  low = Ro.low,
  up = Ro.up
)
colnames(weekly.Ro)
#
#
#as.Date(seq(as.Date("2017-05-08"), as.Date("2018-07-01"), by = 'day'))
plot(weekly.Ro$end.time, weekly.Ro$est, type = "l")


#       save(weekly.Ro, file = 'weekly_YF_Ro_est_.RData')
