# Supplementary material for: Modelling the effective reproduction number of vector-borne diseases: the yellow fever outbreak in Luanda, Angola 2015–2016 as an example
Source: PeerJ. 2020 Feb 27;8:e8601. doi: 10.7717/peerj.8601 (PMC7049463; doi:10.7717/peerj.8601)
Supplement: Supplemental Information 1 [file peerj-08-8601-s001.zip › compare_Reff_est.R]

load('weekly_YF_case_Luanda__.RData')
load('Ro_and_Sh_data_YF_Luanda__.RData')
#load('YF_Rt_est_.RData')
load('weekly_YF_Ro_est_.RData')


#    dev.off()


(10 + 4.5 + 3.5 + 4)


summary(Ro.data)
summary(Sh.data)


# dev.off()
# dev.off()
# dev.off()
#          pdf('compare_Reff_formula__04.pdf', width = 7.5, height = 6)
#
curr.SI.shift = -(23)/365
par(las = 1, mar = c(3,4,1.5,4.5), mfrow = c(3,1))
#
plot(weekly.YF$mid.time, weekly.YF$tot.case, type = 'l', ylim = c(0,140), xlim = c(2015.9,2016.5), ann = F, axe = F, yaxs = 'i')
lines(weekly.YF$mid.time, weekly.YF$conf.case, type = 'h', lend = 1, lwd = 5)
axis(2); grid(nx = NA, ny = NULL, col = '#00000033')
axis(1, at = seq(2015, 2016.99, by = 1/12), labels = F)
mtext(side = 2, '# of cases', las = 0, line = 2.5)
mtext(side = 3, adj = 0, '(a) weekly number of yellow fever cases', cex = 1.11)
rect(xleft = 2016.315, xright = 2016.375, ybottom = -1, ytop = 1000, border = '#003300', col = '#00330044', lty = 3)
legend('topright', col = c('black'), bty = 'n', lty = c(1,NA), pch = c(NA,15), legend = c('confirmed + probable','confirmed'))
#-#
#-#
plot(Ro.data$time, Ro.data$Ro.est, type = 'l', ylim = c(0,10), xlim = c(2015.9,2016.5), ann = F, axe = F, col = '#BB3377')
axis(2, col = '#BB3377'); grid(nx = NA, ny = NULL, col = '#00000033')
axis(1, at = seq(2015, 2016.99, by = 1/12), labels = F)
mtext(side = 2, expression(R[0]), las = 0, line = 2.5, col = '#BB3377')
rect(xleft = 2016.315, xright = 2016.375, ybottom = -1, ytop = 1000, border = '#003300', col = '#00330044', lty = 3)
rect(xleft = 2016.315 +curr.SI.shift, xright = 2016.375 +curr.SI.shift, ybottom = -1, ytop = 1000, border = '#FF77FF', col = '#FF77FF44', lty = 3)
legend('topleft', col = c('#FF77FF99','#00330099'), bty = 'n', pch = 15, pt.cex = 2,
       legend = c('2nd transmission wave','2nd epidemic wave (shifted +1 SI)'))
#abline(h = 1, col = '#00000099', lty = 2)
par(new = T)
plot(Sh.data$time, Sh.data$Sh, type = 'l', lty = 4, ylim = c(0,1), xlim = c(2015.9,2016.5), ann = F, axe = F, col = '#33BB77')
axis(4, at = c(0:5)/5, labels = c('0%','20%','40%','60%','80%','100%'), col = '#33BB77')
mtext(side = 4, expression(S[h](t)), las = 0, line = 3.5, col = '#33BB77')
mtext(side = 3, adj = 0, expression('(b) basic reproduction number,'~R[0](t)~', and host susceptibility,'~S[h](t)~', by Zhao et al. (2018)'), cex = 0.99)
legend('topright', col = c('#BB3377','#33BB77'), bty = 'n', lty = c(1,4), pch = NA, 
       legend = c(expression(R[0](t)),expression(S[h](t))))
#-#
#-#
plot(Ro.data$time, Ro.data$Ro.est * sqrt(Sh.data$Sh *1), type = 'l', lwd = 2, col = '#FF333399', 
     ylim = c(0,6), xlim = c(2015.9,2016.5), ann = F, axe = F, yaxs = 'i')
lines(Ro.data$time, Ro.data$Ro.est * Sh.data$Sh, lty = 4, col = '#FF770099')
axis(2); grid(nx = NA, ny = NULL, col = '#00000033')
axis(1, at = seq(2015, 2016.99, by = 1/12), labels = F)
axis(1, at = seq(2015, 2016.99, by = 1/12) +1/24, labels = rep(month.abb, 2), tick = F)
axis(1, at = 2016, line = 1)
#rect(xleft = 2016.315, xright = 2016.375, ybottom = -1, ytop = 1000, border = '#003300', col = '#00330044', lty = 3)
rect(xleft = 2016.315 +curr.SI.shift, xright = 2016.375 +curr.SI.shift, ybottom = -1, ytop = 1000, border = '#FF77FF', col = '#FF77FF44', lty = 3)
#
#curr.SI.shift = -(23)/365
points(weekly.Ro$end.time +curr.SI.shift, weekly.Ro$est, pch = 18, col = '#3377FF')
for(i in 1:nrow(weekly.Ro)){#       i = 1
  temp.Ro = weekly.Ro[i,]
  lines(rep(temp.Ro$end.time, 2)+curr.SI.shift, c(temp.Ro$low, temp.Ro$up), col = '#3377FF')
}
abline(h = 1, col = '#00000099', lty = 2)
mtext(side = 2, expression(R[eff]), las = 0, line = 2.5)
mtext(side = 3, adj = 0, expression('(c) effective reproduction number,'~R[eff](t)), cex = 1.11)
#
legend('topright', col = c('#3377FF','#FF333399','#FF770099'), bty = 'n', lty = c(1,1,4), pch = c(18,NA,NA),lwd = c(1,2,1),
       legend = c('by renewable Eqn', expression(R[0]~sqrt(S[h]%.%S[v])), expression(R[0] %.% S[h])))
#
#
#       dev.off()
#       dev.off()
#       dev.off()
#       dev.off()
#       dev.off()
#       dev.off()
