# Supplementary material for: Modelling the effective reproduction number of vector-borne diseases: the yellow fever outbreak in Luanda, Angola 2015–2016 as an example
Source: PeerJ. 2020 Feb 27;8:e8601. doi: 10.7717/peerj.8601 (PMC7049463; doi:10.7717/peerj.8601)
Supplement: Supplemental Information 1 [file peerj-08-8601-s001.zip › plot_control_Reff.R]

# load('weekly_YF_case_Luanda__.RData')
# load('Ro_and_Sh_data_YF_Luanda__.RData')
# #load('YF_Rt_est_.RData')
# load('weekly_YF_Ro_est_.RData')


#    dev.off()


panel.lab.array = c(
  expression('(a)'~R[0] == 2),
  expression('(b)'~R[0] == 5),
  expression('(c)'~R[0] == 10)
)
#panel.lab.array[3]


Ro.max.array = c(2,5,10)


# dev.off()
# dev.off()
# dev.off()
#          pdf('plot_control_Reff__03.pdf', width = 9, height = 3)
#
par(las = 1, mfrow = c(1,3), mar = c(3.5,4.5,2,1.5))
#
for(k in 1:length(Ro.max.array)){#      k = 5
  curr.Ro.max = Ro.max.array[k]
  Ro.length = 201
  Ro.array = seq(0, curr.Ro.max, length.out = Ro.length)
  Ro.prop.array = Ro.array /curr.Ro.max
  #
  Sh.length = 201
  Sh.array = seq(0, 1, length.out = Sh.length)
  Sh.prop.array = Sh.array /1
  
  ##
  #
  Reff.mat = NULL
  for(i in rev(1:Ro.length)){#         i = 66
    temp.Ro = Ro.array[i]
    #temp.Ro.prop = temp.Ro /curr.Ro.max
    #
    Reff.vec = NULL
    for(j in rev(1:Sh.length)){#         j = 66
      temp.Sh = Sh.array[j]
      #temp.Sh.prop = temp.Sh /1
      #
      temp.Reff = temp.Ro *sqrt(temp.Sh)
      Reff.vec = c(Reff.vec, temp.Reff)
    }
    #
    Reff.mat = cbind(Reff.mat, c(Reff.vec))
  }
  #t(Reff.mat)
  
  ##
  #
  contour(x = c(Sh.prop.array), y = c(Ro.prop.array), z = (Reff.mat), col = '#3333BB', xaxs = 'i', yaxs = 'i',
          labcex = 0.99, levels = c(0.2,0.5,1,1.5,2:9), axe = F, ann = F)
  axis(1, at = c(0:5)/5, labels = c('0%','20%','40%','60%','80%','100%'))
  axis(2, at = c(0:5)/5, labels = c('0%','20%','40%','60%','80%','100%'))
  mtext(side = 1, line = 2.5, expression('reduction in'~S[h]~'(%)'))
  mtext(side = 2, line = 3.0, expression('reduction in'~R[0]~'(%)'), las = 0)
  mtext(side = 3, adj = 0, panel.lab.array[k], cex = 1.11)
  grid(col = '#00000033')
  #
  ##
}
#
#       dev.off()
#       dev.off()
#       dev.off()
#       dev.off()
#       dev.off()
#       dev.off()
