# Supplementary material for: Modelling the effective reproduction number of vector-borne diseases: the yellow fever outbreak in Luanda, Angola 2015–2016 as an example
Source: PeerJ. 2020 Feb 27;8:e8601. doi: 10.7717/peerj.8601 (PMC7049463; doi:10.7717/peerj.8601)
Supplement: Supplemental Information 1 [file peerj-08-8601-s001.zip › plot_YF_Ro_Sh_trajectory.R]

# load('weekly_YF_case_Luanda__.RData')
load('Ro_and_Sh_data_YF_Luanda__.RData')
# #load('YF_Rt_est_.RData')
# load('weekly_YF_Ro_est_.RData')


#    dev.off()


# panel.lab.array = c(
#   expression('(a)'~R[0] == 2),
#   expression('(b)'~R[0] == 5),
#   expression('(c)'~R[0] == 10)
# )
# #panel.lab.array[3]
# Ro.max.array = c(2,5,10)


summary(Ro.data)
summary(Sh.data)


#
#curr.Ro.max = max(Ro.data$Ro.est)
curr.Ro.max = max(Ro.data$Ro.est)
Ro.length = 201
Ro.array = seq(0, curr.Ro.max, length.out = Ro.length)
Ro.prop.array = Ro.array /curr.Ro.max
#
Sh.length = 201
Sh.array = seq(0, 1, length.out = Sh.length)
Sh.prop.array = Sh.array /1

##
#
Reff.mat = NULL
for(i in rev(1:Ro.length)){#         i = 66
  temp.Ro = Ro.array[i]
  #temp.Ro.prop = temp.Ro /curr.Ro.max
  #
  Reff.vec = NULL
  for(j in rev(1:Sh.length)){#         j = 66
    temp.Sh = Sh.array[j]
    #temp.Sh.prop = temp.Sh /1
    #
    temp.Reff = temp.Ro *sqrt(temp.Sh)
    Reff.vec = c(Reff.vec, temp.Reff)
  }
  #
  Reff.mat = cbind(Reff.mat, c(Reff.vec))
}
#t(Reff.mat)


##

# dev.off()
# dev.off()
# dev.off()
#          pdf('plot_YF_Ro_Sh_trajectory__01.pdf', width = 6, height = 4)
#
par(las = 1, mfrow = c(1,1), mar = c(3.5,4.5,0.5,1.5))
#
contour(x = c(Sh.prop.array), y = c(Ro.prop.array), z = (Reff.mat), col = '#000000', xaxs = 'i', yaxs = 'i',
        drawlabels = F, levels = c(1), axe = F, ann = F, lty = 2)
axis(1, at = c(0:5)/5, labels = c('0%','20%','40%','60%','80%','100%'))
axis(2, at = c(0:5)/5, labels = c('0%','20%','40%','60%','80%','100%'))
mtext(side = 1, line = 2.5, expression('reduction in'~S[h]~'(%)'))
mtext(side = 2, line = 3.0, expression('reduction in'~R[0]~'(%)'), las = 0)
#mtext(side = 3, adj = 0, panel.lab.array[k], cex = 1.11)
lines(1 -c(Sh.data$Sh)[c(1:81)], 1 - c(Ro.data$Ro.est /curr.Ro.max)[c(1:81)], col = '#BB333399', lwd = 2)
lines(1 -c(Sh.data$Sh)[c(82:173)], 1 - c(Ro.data$Ro.est /curr.Ro.max)[c(82:173)], col = '#3333BB99', lwd = 2)
grid(col = '#00000025')
#
rect(xleft = 0.72, xright = 0.9, ybottom = 0.2, ytop = 0.75, col = '#BB007720', border = '#BB007766', lty = 4)
#
text(x = 0.05, y = 0.8, adj = 0, expression(R[eff] > 1), cex = 1.11)
text(x = 0.05, y = 0.9, adj = 0, expression(R[eff] < 1), cex = 1.11)
#
legend('bottomleft', col = c('#BB3333', '#3333BB'), lwd = 2, legend = c('1st major wave', '2nd minor wave'), bty = 'n')
#
#       dev.off()
#       dev.off()
#       dev.off()
#       dev.off()
#       dev.off()
#       dev.off()
