# Supplementary material for: Modelling the effective reproduction number of vector-borne diseases: the yellow fever outbreak in Luanda, Angola 2015–2016 as an example
Source: PeerJ. 2020 Feb 27;8:e8601. doi: 10.7717/peerj.8601 (PMC7049463; doi:10.7717/peerj.8601)
Supplement: Supplemental Information 2 [file peerj-08-8601-s002.xlsx]

## Sheet: weekly
EW	start.date	end.date	Confirm	Suspected	negative	death	vaccine
50	2015-12-05	2015-12-11	1	0	0	1	NA
51	2015-12-12	2015-12-18	0	1	0	0	NA
52	2015-12-19	2015-12-25	0	1	0	1	NA
53	2015-12-26	2016-01-01	0	0	0	0	NA
1	2016-01-02	2016-01-08	3	3	3	0	NA
2	2016-01-09	2016-01-15	5	4	5	0	NA
3	2016-01-16	2016-01-22	7	16	18	0	NA
4	2016-01-23	2016-01-29	20	15	28	2	NA
5	2016-01-30	2016-02-05	28	54	21	2	0.38
6	2016-02-06	2016-02-12	40	85	20	5	NA
7	2016-02-13	2016-02-19	50	75	29	2	NA
8	2016-02-20	2016-02-26	59	46	18	7	0.7
9	2016-02-27	2016-03-04	56	27	33	12	NA
10	2016-03-05	2016-03-11	57	19	35	6	NA
11	2016-03-12	2016-03-18	41	15	44	4	0.8
12	2016-03-19	2016-03-25	27	27	71	1	NA
13	2016-03-26	2016-04-01	17	10	76	1	0.88
14	2016-04-02	2016-04-08	21	6	51	0	NA
15	2016-04-09	2016-04-15	11	3	35	0	0.9
16	2016-04-16	2016-04-22	6	1	46	NA	NA
17	2016-04-23	2016-04-29	6	1	44	NA	NA
18	2016-04-30	2016-05-06	14	4	63	NA	NA
19	2016-05-07	2016-05-13	8	9	67	NA	NA
20	2016-05-14	2016-05-20	5	6	60	NA	NA
21	2016-05-21	2016-05-27	4	7	65	5	0.91
22	2016-05-28	2016-06-03	0	3	64	5	NA
23	2016-06-04	2016-06-10	0	9	54	3	NA
24	2016-06-11	2016-06-17	0	1	28	0	0.92
25	2016-06-18	2016-06-24	0	0	23	0	NA
26	2016-06-25	2016-07-01	0	1	30	0	NA
27	2016-07-02	2016-07-08	0	0	24	0	NA
28	2016-07-09	2016-07-15	0	1	19	1	NA
29	2016-07-16	2016-07-21	0	0	9	1	NA
30	2016-07-22	2016-07-28	0	1	14	3	NA
31	2016-07-29	2016-08-04	0	2	13	0	0.93
32	2016-08-05	2016-08-11	0	0	5	0	0.93
33	2016-08-12	2016-08-18	0	0	6	0	0.93
